# Supplementary material for: DERL3 facilitates the progression of clear cell renal cell carcinoma by promoting epithelial-mesenchymal transition via regulation of the TGFB1 pathway
Source: PLoS One. 2025 Apr 29;20(4):e0322172. doi: 10.1371/journal.pone.0322172 (PMC12040103; doi:10.1371/journal.pone.0322172)
Supplement: S4 File — (ZIP) [file pone.0322172.s004.zip]

Archive with 4 entries (3 files):
- Code/
- Code/EMT-COX.R
- Code/expresion.R
- Code/GSE40435.R
