# Supplementary material for: DERL3 facilitates the progression of clear cell renal cell carcinoma by promoting epithelial-mesenchymal transition via regulation of the TGFB1 pathway
Source: PLoS One. 2025 Apr 29;20(4):e0322172. doi: 10.1371/journal.pone.0322172 (PMC12040103; doi:10.1371/journal.pone.0322172)
Supplement: S4 File — (ZIP) [file pone.0322172.s004.zip › Code/EMT-COX.R]

########################################################################
#######################################################################
rm(list = ls())
###########提取DERL3、CDH1、CDH2、 VIM、Snail1、Snail2、ZEB1,、ZEB2
#、Twist1、 Twist2、TGF-β、MMPs,tpm表达数据
####先加载原始数据
####加载tpm数据####
load(file = "exprdf_TCGA_BRCA_V36_tpmdata.Rdata")

####加载gene_id的数据####
load(file = "gene_id_tcga_v36.Rdata")
class(gene_id)
####
gene_id <- as.data.frame(gene_id)

####给tpm数据加入genename####
exprSet_tpm$gene_id <- row.names(exprSet_tpm)
####以gene_id为参考合并两个数据框
tpmname <- merge(gene_id,exprSet_tpm,by = "gene_id",all = TRUE)

###提取表达数据####
target_genes <- c("DERL3","CDH1","ACTA2","VIM","FN1","TGFB1")

# 从原始数据框中筛选包含特定基因的行
df <- tpmname[tpmname$gene_name %in% target_genes, ]

rownames(df) <- df$gene_name

df <- df[,-c(1,2,3)]
class(df)
adf <- t(df)
adf <- as.data.frame(adf)
adf <- log2(adf+0.01)

colnames(adf)

library(dplyr)
# 重新排列列的顺序
adf <- adf %>%
  select(DERL3,TGFB1,CDH1,ACTA2,VIM,FN1)
library(ggplot2) 
library(psych) 

Scatter_Matrix <- pairs.panels(adf) 
