# Supplementary material for: DERL3 facilitates the progression of clear cell renal cell carcinoma by promoting epithelial-mesenchymal transition via regulation of the TGFB1 pathway
Source: PLoS One. 2025 Apr 29;20(4):e0322172. doi: 10.1371/journal.pone.0322172 (PMC12040103; doi:10.1371/journal.pone.0322172)
Supplement: S4 File — (ZIP) [file pone.0322172.s004.zip › Code/expresion.R]

rm(list = ls())

load(file = "clinical_TumorDERL3_log2+1.Rdata")

colnames(clinical_TumorDERL3_log2)

load(file = "Normal_DERL3.Rdata")


load(file = "Tumor_DERL3.Rdata")

Normal_DERL3<- Normal_DERL3[,c(1,2,3)]

############################################################
library(ggpubr)

######开始提取需要作图的数据
group <- rbind(Normal_DERL3, Tumor_DERL3)
  
row.names(group) <- group$TCGA_id
group <- group[,-1]
ggplot(group, aes(sample, DERL3, col = sample)) +
  geom_boxplot(fill = NA, width = 0.3, show.legend = FALSE) +
  geom_jitter(width = 0.1, color = "black",size = 0.5, show.legend = FALSE) + 
  theme_bw() + 
  scale_x_discrete(labels = c("Tumor(n=542)", "Normal(n=72)")) +
  ylab("Expression of DERL3 (TCGA Database)") +
  scale_colour_manual(values = c("#845EC2", "#FF8066")) +
  scale_y_continuous(limits = c(0, 5), breaks = seq(0, 20, by = 2)) +  # 设置Y轴的比例尺
  stat_compare_means(aes(group = sample), label = "p.format", method = "wilcox.test")

table(group$sample)

####################################################################################
####gender
Gender <- clinical_TumorDERL3_log2[,c(1,3,10)]
###去除gender中的NA值
clean_Gender <- Gender[complete.cases(Gender$Gender),]

ggplot(clean_Gender, aes(Gender, DERL3, col = Gender)) +
  geom_boxplot(fill = NA, width = 0.3, show.legend = FALSE) +
  geom_jitter(width = 0.1, color = "black",size = 0.5, show.legend = FALSE) + 
  theme_bw() + 
  scale_x_discrete(labels = c("Femal(n=188)", "Meal(n=345)")) +
  ylab("Expression of DERL3 (TCGA Database)") +
  scale_colour_manual(values = c("#845EC2", "#FF8066")) +
  stat_compare_means(aes(group = Gender), label = "p.format", method = "wilcox.test")

table(clean_Gender$Gender)


########
#ggplot(clean_Gender, aes(Gender,DERL3,fill=Gender)) +
#  geom_boxplot() +
#  geom_point(size=2, alpha=0.5) +
#  xlab("Gender") +
#  ylab(paste("Expression of DERL3 ","(log2+1)"))+
#  theme_classic()+
# theme(legend.position = "Expression difference (TCGA Database)")


###################################################################################
###################################################################################
######stage
colnames(Normal_DERL3)
Normal_DERL3 <- Normal_DERL3[,c(4,2,3)]
colnames(Normal_DERL3)[2] <- "Stage"
Stage <- clinical_TumorDERL3_log2[,c(1,7,10)]
###去除Stage中的NA值
clean_Stage <- Stage[complete.cases(Stage$Stage),]
########################################################################
########################################################################
##########将Normal表达与tumor表达合并####
clean_Stage<- rbind(clean_Stage, Normal_DERL3)

####
ggplot(clean_Stage, aes(factor(Stage, levels = c( "StageIV","StageIII", "StageII", "StageI","Normal")), DERL3, col = Stage)) + 
  geom_boxplot(fill = NA, width = 0.3, show.legend = FALSE) + 
  geom_jitter(width = 0.1, size = 0.5, color = "black", show.legend = FALSE) + 
  ylab("Expression of DERL3 (TCGA Database)") +
  theme_bw() + 
  scale_x_discrete(labels = c("StageIV(n=83)","StageIII(n=123)","StageII(n=57)","StageI(n=267)", "Normal(n=72)")) +
  scale_colour_manual(values = c("firebrick1","#C34A36","#FF8066","#845EC2","royalblue1")) +
  ggtitle("Expression difference (TCGA Database)")
  
table(clean_Stage$Stage)


##############################################################################
####T####
T <- clinical_TumorDERL3_log2[,c(1,4,10)]
###去除gender中的NA值
clean_T <- T[complete.cases(T$T),]
###############################################################################
#####改为T1、T2、T3、T4,去掉Tx####
clean_T$T <- gsub("T1a|T1b|T1c", "T1", clean_T$T)
clean_T$T <- gsub("T2a|T2b|T2c", "T2", clean_T$T)
clean_T$T <- gsub("T3a|T3b|T3c", "T3", clean_T$T)
######把含有TX的行删除####
clean_T <- clean_T[!grepl("TX", clean_T$T), , drop = FALSE]
####作图

ggplot(clean_T ,aes(T, DERL3, col = T)) + 
  geom_boxplot(fill = NA, width = 0.3, show.legend=F) + 
  geom_jitter(width = 0.1,size = 0.5,color = "black", show.legend=F) + 
  ylab(paste("Expression of DERL3 (TCGA Database)"))+
  theme_bw() + 
  scale_colour_manual(values=c("#845EC2","#FF8066","#C34A36","firebrick1"))
  
 table(clean_T$T) 

###############################################################
##############################################################
####N
N <- clinical_TumorDERL3_log2[,c(1,5,10)]
###去除gender中的NA值
clean_N <- N[complete.cases(N$N),]
###############################################################################

######把含有NX的行删除####
clean_N <- clean_N[!grepl("NX", clean_N$N), , drop = FALSE]
####作图
ggplot(clean_N ,aes(N, DERL3, col = N)) + 
  geom_boxplot(fill = NA, width = 0.3, show.legend=F) + 
  geom_jitter(width = 0.1,size = 0.5,color = "black", show.legend=F) + 
  ylab(paste("Expression of DERL3 (TCGA Database) "))+
  theme_bw() + 
  scale_colour_manual(values=c("#845EC2","#FF8066"))+
  ggtitle('Expression difference (TCGA Database)') +
  stat_compare_means(aes(group = N), label = "p.format", method = "wilcox.test")


table(clean_N$N)
###############################################################################
###############################################################################
####M

M <- clinical_TumorDERL3_log2[,c(1,6,10)]
###去除M中的NA值
clean_M <- M[complete.cases(M$M),]
###############################################################################

######把含有MX的行删除####
clean_M <- clean_M[!grepl("MX", clean_M$M), , drop = FALSE]
####作图
ggplot(clean_M ,aes(M, DERL3, col = M)) + 
  geom_boxplot(fill = NA, width = 0.3, show.legend=F) + 
  geom_jitter(width = 0.1,size = 0.5,color = "black", show.legend=F) + 
  ylab(paste("Expression of DERL3 (TCGA Database) "))+
  theme_bw() + 
  scale_colour_manual(values=c("#845EC2","#FF8066"))+
  stat_compare_means(aes(group = M), label = "p.format", method = "wilcox.test")


table(clean_M$M)


###############################################################
###############################################################
Age <- clinical_TumorDERL3_log2[,c(1,2,10)]
###去除M中的NA值
clean_Age <- Age[complete.cases(Age$Age),]
###############################################################################
median_age <- median(Age$Age)

######将患者分为大于60岁和小于等于60岁
clean_Age$AGE <- ifelse(clean_Age$Age <= 60, "<=60", ">60")
####作图
ggplot(clean_Age ,aes(AGE, DERL3, col = AGE)) + 
  geom_boxplot(fill = NA, width = 0.3, show.legend=F) + 
  geom_jitter(width = 0.1,size = 0.5,color = "black", show.legend=F) + 
  ylab(paste("Expression of DERL3 (TCGA Database) "))+
  theme_bw() + 
  scale_colour_manual(values=c("#845EC2","#FF8066"))+
  stat_compare_means(aes(group = AGE), label = "p.format", method = "wilcox.test")


table(clean_Age$AGE)
