# Supplementary material for: DERL3 facilitates the progression of clear cell renal cell carcinoma by promoting epithelial-mesenchymal transition via regulation of the TGFB1 pathway
Source: PLoS One. 2025 Apr 29;20(4):e0322172. doi: 10.1371/journal.pone.0322172 (PMC12040103; doi:10.1371/journal.pone.0322172)
Supplement: S4 File — (ZIP) [file pone.0322172.s004.zip › Code/GSE40435.R]

getwd()

rm(list = ls())

# Load R packages
library(GEOquery)
library(limma)
library(umap)
library(tidyverse)
library(ggplot2)
library(reshape2)
library(car)
library(rstatix)
library(ggsignif)
library(dplyr)
library(ggpubr)
library(RColorBrewer)
library(ggthemes)
library(ggsci)

ex <- read.csv("GSE40435_exp.csv",header = T,row.names = 1)
gene_symbol <- read.csv("GSE40435_GPL10558.csv",header = T)
design = read.csv("GSE40435_design.csv",header = T)

#log2 transform
qx <- as.numeric(quantile(ex, c(0., 0.25, 0.5, 0.75, 0.99, 1.0), na.rm=T))
LogC <- (qx[5] > 100) ||
  (qx[6]-qx[1] > 50 && qx[2] > 0)
if (LogC) { ex[which(ex < 0)] <- NaN
ex <- log2(ex +1) }

#ID conversion
rownames(gene_symbol) = gene_symbol[,1] 
df = merge(gene_symbol,ex,by = "row.names")
usp_sel = "DERL3"
df = df[which(df$Gene.Symbol %in% usp_sel),-c(1,2)]
df2 = aggregate(df[,-1],by = list(symbol = df$Gene.Symbol),FUN = mean)
rownames(df2) = df2[,1]
df2 =df2[,-1]
df2 = t(df2)

#Grouping
rownames(design) = design[,1]
design_T = design[str_which(design$Type,'ccRCC'),]
design_N = design[str_which(design$Type,'adjacent'),]
design_T$Type = rep("T",nrow(design_T))
design_N$Type = rep("N",nrow(design_N))
design = rbind(design_T,design_N)


#######
#Organize input matrix
df3 = merge(design,df2,by = "row.names")
df3$Type <- factor(df3$Type, levels=c("T", "N"))
Gene = "DERL3"
df_usp = df3[,c(2,3,4)]
df_usp$USP = c(rep(Gene,nrow(df3)))
df_usp = df_usp[,c(4,2,1,3)]
colnames(df_usp) = c("Gene","Type","ID","Exp")
df_19 = df_usp

df_all = rbind(df_19)
colnames(df_all) = c("Gene","Type","ID","Expression")
df_all = df_all[,c(3,1,2,4)]
df_all$Gene <-as.factor(df_all$Gene)
df_all$Type<-as.factor(df_all$Type)

#Plotting
#df_all$Type
#df_all$Type <- factor(df_all$Type, levels = c("N", "T"))
library(ggbeeswarm)####蜜蜂群图####
ggplot(df_all, aes(Type, Expression, col = Type)) + 
  geom_boxplot(fill = NA, width = 0.3, show.legend = FALSE, color = "black") + 
  geom_beeswarm(aes(col = Type), size = 0.5, dodge.width = 0.5) + 
  ylab("Expression of DERL3 (GSE40435)") +
  theme_bw() + 
  scale_x_discrete(labels = c("Tumor(n=101)", "Normal(n=101)")) +
  scale_colour_manual(values = c("royalblue1", "firebrick1")) +
  stat_compare_means(aes(group = Type), label = "p.format", method = "wilcox.test")

#Save result
ggsave("GSE40435.pdf", plot = p , dpi=600, width = 8, height = 5)
save(p,file = "result.RData")
